# Supplementary material for: Structural differences in the gut microbiome of bats using terrestrial vs. aquatic feeding resources
Source: BMC Microbiol. 2023 Apr 1;23:93. doi: 10.1186/s12866-023-02836-7 (PMC10067309; doi:10.1186/s12866-023-02836-7)
Supplement: Supplementary file 2 — Additional file 2: Supplementary Table 1. List of shared and unique bacterial taxa in M. schreibersii, My. capaccinii, My. myotis, My. pilosus, and My. vivesi microbiome. [file 12866_2023_2836_MOESM2_ESM.xlsx]

## Sheet: Supplementary Table 1
	Supplementary Table 1. List of shared and unique bacterial taxa in M. schreibersii, My. capaccinii, My. myotis, My. pilosus, and My. vivesi microbiome.
	Bat species	Nodes shared/unique	Taxa
	M.schreibersii/My.capaccinii/My.myotis/My.ricketii/My.vivesi	26	c__Actinobacteria
			f__Pasteurellaceae
			o__Bacillales
			g__LWQ8
			f__Clostridiaceae
			g__Clostridium_sensu_stricto_1
			f__Peptostreptococcaceae
			f__Rhizobiaceae
			g__Mycoplasma
			g__Helicobacter
			c__Gammaproteobacteria
			g__Bacillus
			g__Pseudomonas
			g__Streptococcus
			g__Escherichia-Shigella
			o__Burkholderiales
			g__Lactobacillus
			g__Staphylococcus
			d__Bacteria
			c__Bacilli
			g__Paenibacillus
			f__Chitinophagaceae
			g__Chloroplast
			g__Ureaplasma
			g__Enterococcus
			o__Lactobacillales
	M.schreibersii/My.capaccinii/My.myotis/My.ricketii	23	g__Aeromonas
			g__Candidatus_Arthromitus
			f__Sutterellaceae,g__uncultured
			o__Enterobacterales
			c__Alphaproteobacteria
			f__Alcaligenaceae
			o__Rhizobiales
			f__Comamonadaceae
			f__Enterobacteriaceae
			g__Lactococcus
			f__Beijerinckiaceae
			f__Acetobacteraceae
			g__Chlamydia
			g__Bosea
			g__Allorhizobium-Neorhizobium-Pararhizobium-Rhizobium
			c__Bacteroidia
			p__Proteobacteria
			g__Brevinema
			g__Morganella
			g__Rickettsiella
			c__Clostridia
			g__Vespertiliibacter
			g__Acinetobacter
	M.schreibersii/My.capaccinii/My.myotis/My.vivesi	7	f__Bacillaceae
			g__Serratia
			g__Paracoccus
			g__Sphingomonas
			g__AKIW781
			f__Sphingomonadaceae
			g__Blastocatella
	M.schreibersii/My.capaccinii/My.ricketii/My.vivesi	1	g__Cyanobium_PCC-6307
	My.capaccinii/My.myotis/My.ricketii/My.vivesi	7	p__Firmicutes
			g__Tyzzerella
			g__Mycobacterium
			g__Bdellovibrio
			g__Vibrio
			f__Rhodobacteraceae
			g__Rubellimicrobium
	M.schreibersii/My.capaccinii/My.myotis	76	g__Chujaibacter
			g__67-14
			g__Rubrobacter
			f__Dermacoccaceae
			g__Christensenellaceae_R-7_group
			g__Asaia
			o__Bacteroidales
			f__Caulobacteraceae
			g__Enhydrobacter
			g__Nitrospira
			g__Corynebacterium
			f__Solirubrobacteraceae
			g__Rhodococcus
			g__Desulfovibrio
			f__Ilumatobacteraceae
			g__Candidatus_Soleaferrea
			g__Streptomyces
			f__Ruminococcaceae,g__uncultured
			g__Lonsdalea
			o__Chlamydiales
			g__Turicibacter
			f__Pseudonocardiaceae
			g__Lysinibacillus
			f__Weeksellaceae
			f__Oxalobacteraceae
			o__Corynebacteriales
			f__Micromonosporaceae
			g__Akkermansia
			g__SAR324_clade(Marine_group_B)
			g__Rickettsia
			f__Tannerellaceae
			g__Bryobacter
			g__Dysgonomonas
			g__Carnobacterium
			f__Lachnospiraceae
			f__Blastocatellaceae,g__uncultured
			f__Sandaracinaceae,g__uncultured
			g__Stenotrophomonas
			g__Pseudonocardia
			g__Undibacterium
			o__Cytophagales
			g__Parabacteroides
			g__Hymenobacter
			f__Dysgonomonadaceae
			o__Actinomarinales,g__uncultured
			g__Ilumatobacter
			g__Devosia
			g__Chryseobacterium
			g__Bacteroides
			g__Ohtaekwangia
			g__Mitochondria
			c__Acidobacteriae
			f__Blastocatellaceae
			o__Saccharimonadales
			g__Actinomyces
			f__Rhodanobacteraceae
			g__Orbus
			g__Nocardioides
			f__Spirosomaceae
			g__Erysipelatoclostridium
			g__Candidatus_Nitrocosmicus
			g__Fimbriimonadaceae
			f__Ruminococcaceae
			g__RB41
			f__Yersiniaceae
			g__Apibacter
			c__Cyanobacteriia
			g__Gitt-GS-136
			o__Cyanobacteriales
			g__Alistipes
			p__Actinobacteriota
			f__Orbaceae
			g__Rhodocytophaga
			f__Nocardiaceae
			g__wb1-P19
			g__Proteus
	M.schreibersii/My.capaccinii/My.ricketii	4	g__Cetobacterium
			f__Moraxellaceae
			f__Holosporaceae,g__uncultured
			g__Commensalibacter
	M.schreibersii/My.capaccinii/My.vivesi	1	g__Sporosarcina
	My.capaccinii/My.myotis/My.ricketii	34	g__Desulfobulbus
			g__Plesiomonas
			g__Phreatobacter
			f__Rhodocyclaceae
			f__Methylococcaceae
			g__SJA-15
			f__Fusobacteriaceae
			o__Oligoflexales,g__uncultured
			g__DEV007
			o__Gaiellales,g__uncultured
			f__Microbacteriaceae
			o__Microtrichales,g__uncultured
			g__Pedobacter
			f__Desulfovibrionaceae
			g__Pseudoxanthomonas
			g__Legionella
			f__Xanthomonadaceae
			f__Nostocaceae
			g__Roseomonas
			g__Saccharimonadales
			g__Nitrososphaeraceae
			g__Paraclostridium
			g__Microcystis_PCC-7914
			f__Methylomonadaceae
			f__Caldilineaceae,g__uncultured
			g__Nodosilinea_PCC-7104
			g__ZOR0006
			f__Hungateiclostridiaceae
			f__Diplorickettsiaceae
			g__Terrimicrobium
			g__Luteolibacter
			g__Planktothrix_NIVA-CYA_15
			g__Luteibacter
			g__Subgroup_17
	My.capaccinii/My.myotis/My.vivesi	11	f__Myxococcaceae
			g__Nocardia
			f__Flavobacteriaceae
			f__Micrococcaceae
			f__Planococcaceae
			g__JG30-KF-CM45
			g__Massilia
			g__Brevibacterium
			f__Saccharimonadaceae
			g__Gemmatimonas
			f__Gemmatimonadaceae
	My.capaccinii/My.ricketii/My.vivesi	3	g__Sarcina
			f__Cyanobiaceae
			g__OM60(NOR5)_clade
	M.schreibersii/My.capaccinii	23	g__Cloacibacterium
			g__Erwinia
			g__RBG-13-54-9
			g__Rosenbergiella
			g__Arthrobacter
			f__Morganellaceae
			f__Halomonadaceae
			c__Negativicutes
			g__Limnothrix
			g__Providencia
			g__Zymobacter
			g__Arsenophonus
			g__Gemmata
			g__Ralstonia
			g__Spirosoma
			g__Bartonella
			g__Anoxybacillus
			g__Spiroplasma
			f__Peptostreptococcales-Tissierellales
			f__Mycoplasmataceae
			f__Neisseriaceae
			f__Gemmatimonadaceae,g__uncultured
			f__Erwiniaceae
	M.schreibersii/My.myotis	8	g__Wolbachia
			o__Veillonellales-Selenomonadales,g__uncultured
			g__Nitrosospira
			f__Erysipelotrichaceae
			g__Candidatus_Rhabdochlamydia
			g__Oligoflexus
			g__Diplorickettsia
			f__Microscillaceae,g__uncultured
	My.capaccinii/My.myotis	122	g__Hyphomicrobium
			f__Corynebacteriaceae
			g__Fluviicola
			g__Pedosphaeraceae
			f__Erysipelatoclostridiaceae
			g__DS-100
			f__Geodermatophilaceae
			f__Xanthobacteraceae,g__uncultured
			g__Gastranaerophilales
			g__Vitreoscilla
			f__Synergistaceae
			g__Algoriphagus
			g__Sulfurospirillum
			g__Desulfomonile
			g__Breznakia
			g__Termite_planctomycete_cluster
			g__Steroidobacter
			f__Anaerovoracaceae
			o__Oscillospirales
			f__Burkholderiaceae
			g__Aquicella
			f__Christensenellaceae
			g__Luteimonas
			g__Phascolarctobacterium
			g__Absconditabacteriales_(SR1)
			g__Paludicola
			o__Microtrichales
			g__vadinHA49
			g__Sphingobacterium
			g__Phenylobacterium
			g__Gracilibacteria
			o__Peptostreptococcales-Tissierellales
			f__Synergistaceae,g__uncultured
			f__Chromatiaceae
			g__Aeromicrobium
			f__Acidaminococcaceae,g__uncultured
			g__Amaricoccus
			g__0319-6G20
			g__TRA3-20
			f__Chthoniobacteraceae
			f__Geminicoccaceae,g__uncultured
			f__Arcobacteraceae
			g__Vermiphilaceae
			f__Nocardioidaceae
			g__Candidatus_Tammella
			g__Mucispirillum
			g__GKS98_freshwater_group
			g__Aquabacterium
			g__KD4-96
			g__Halomonas
			g__Solirubrobacter
			g__Skermanella
			o__Solirubrobacterales
			g__Lachnospiraceae_NC2004_group
			g__Gemmobacter
			g__Silvanigrella
			g__Candidatus_Alysiosphaera
			f__Rikenellaceae
			g__Altererythrobacter
			g__Candidatus_Microthrix
			g__WD2101_soil_group
			g__Vicinamibacteraceae
			f__Hyphomicrobiaceae
			g__Clostridia_UCG-014
			g__Candidatus_Xiphinematobacter
			g__A0839
			f__Devosiaceae
			g__Dokdonella
			g__Bordetella
			g__Anaerovorax
			g__Candidatus_Pacebacteria
			p__Acidobacteriota
			f__Streptomycetaceae
			f__Rubritaleaceae
			g__Salinisphaera
			g__Sphingobium
			g__Solibacillus
			o__Rhodospirillales,g__uncultured
			o__Gaiellales
			f__Saprospiraceae,g__uncultured
			g__Incertae_Sedis
			g__Adhaeribacter
			g__Microvirga
			g__Nitrococcus
			f__Oscillospiraceae
			g__Lysobacter
			f__Syntrophomonadaceae
			g__Brevundimonas
			g__Nocardiopsis
			f__Arenicellaceae,g__uncultured
			o__Lachnospirales
			f__Helicobacteraceae
			p__Chloroflexi
			g__Variovorax
			f__Azospirillaceae
			g__Agromyces
			o__Frankiales
			o__Xanthomonadales
			g__[Eubacterium]_coprostanoligenes_group
			o__Vicinamibacterales,g__uncultured
			g__Rs-K70_termite_group
			g__Mesorhizobium
			g__Tabrizicola
			g__Weissella
			f__Sphingobacteriaceae
			g__Achromobacter
			g__Flavisolibacter
			g__Candidatus_Udaeobacter
			o__Campylobacterales
			g__Roseococcus
			g__Pseudorhodobacter
			g__Flavobacterium
			o__Verrucomicrobiales
			f__Nitrososphaeraceae
			g__Chthoniobacter
			f__Diplorickettsiaceae,g__uncultured
			g__IMCC26256
			f__Verrucomicrobiaceae,g__uncultured
			g__NS9_marine_group
			g__Dyadobacter
			o__Micrococcales
			f__Xanthobacteraceae
	My.capaccinii/My.ricketii	27	f__Silvanigrellaceae
			g__Syntrophobacter
			g__Candidatus_Accumulibacter
			f__Anaerolineaceae,g__uncultured
			f__Rhizobiales_Incertae_Sedis,g__uncultured
			f__Anaerolineaceae
			g__Candidatus_Competibacter
			g__Berkelbacteria
			g__Clostridium_sensu_stricto_13
			f__Desulfosarcinaceae
			g__Ellin6067
			f__Steroidobacteraceae,g__uncultured
			o__Aeromonadales
			g__PeM15
			f__Paracaedibacteraceae,g__uncultured
			g__Coxiella
			g__Sva0485
			g__SC-I-84
			g__FukuN18_freshwater_group
			g__Pirellula
			g__Alsobacter
			g__Methanobacterium
			g__LD29
			g__Candidatus_Megaira
			o__Cellvibrionales
			f__Pirellulaceae,g__uncultured
			f__Gemmataceae,g__uncultured
	My.capaccinii/My.vivesi	1	g__Virgibacillus
	My.myotis/My.ricketii	3	g__Fusobacterium
			f__Methylophilaceae
			g__Vagococcus
	My.myotis/My.vivesi	3	f__Intrasporangiaceae
			g__Neisseria
			g__Rummeliibacillus
	M.schreibersii	6	g__Moellerella
			g__Chryseolinea
			g__Klebsiella
			g__Leuconostoc
			g__Candidatus_Kinetoplastibacterium
			g__Nitrosarchaeum
	My.capaccinii	108	f__Leptolyngbyaceae
			f__Halothiobacillaceae,g__uncultured
			g__Gleocapsa
			f__Rubritaleaceae,g__uncultured
			f__Halieaceae
			f__Stappiaceae
			g__Candidatus_Paracaedibacter
			g__TC1
			f__Nodosilineaceae
			g__SH3-11
			g__RsaHf231
			g__A4b
			f__Neisseriaceae,g__uncultured
			g__Pararhodospirillum
			g__CL500-29_marine_group
			g__Defluviicoccus
			f__Rhodanobacteraceae,g__uncultured
			p__Desulfobacterota,g__uncultured
			f__Caldilineaceae
			p__Patescibacteria
			g__Polynucleobacter
			g__AKYH767
			g__Terrisporobacter
			g__Polymorphobacter
			g__Candidatus_Hepatincola
			g__Gottschalkia
			g__Caenarcaniphilales
			f__Chloroflexaceae
			g__Dinghuibacter
			g__Paludibaculum
			c__Verrucomicrobiae
			g__Babeliales
			g__SM1A02
			g__Longivirga
			g__Desulfatiglans
			g__NB1-j
			g__Alcanivorax
			g__Shewanella
			f__Unknown_Family,g__uncultured
			f__Syntrophobacteraceae
			g__CL500-3
			g__Pajaroellobacter
			g__Sva0081_sediment_group
			f__Chromatiaceae,g__uncultured
			g__Amb-16S-1323
			g__Pseudorhodoplanes
			g__Rubribacterium
			g__Conexibacter
			g__Aurantisolimonas
			f__Desulfocapsaceae
			f__Pirellulaceae
			g__Ahniella
			g__Desulfomicrobium
			g__Elev-16S-573
			g__CCM19a
			g__Subgroup_22
			g__Phormidium_IAM_M-71
			g__MBNT15
			f__Unknown_Family
			g__TM7a
			g__1174-901-12
			g__Subgroup_23
			o__Sphingobacteriales
			g__cvE6
			g__Dongia
			f__Methylacidiphilaceae,g__uncultured
			g__Sulfuritalea
			f__Cyanobacteriaceae
			g__Sandaracinobacter
			g__Defluviimonas
			g__Porphyrobacter
			o__Chthoniobacterales
			g__Pir4_lineage
			f__Cyclobacteriaceae,g__uncultured
			g__Thiobacillus
			g__Tropicimonas
			g__Rhodobacter
			g__Candidatus_Chloroploca
			g__Rhodanobacter
			g__Phormidium_MBIC10003
			g__1-20
			g__WPS-2
			g__Chitinibacter
			g__Cryomorpha
			g__Dechloromonas
			g__PLTA13
			f__Nitrosomonadaceae
			f__Pedosphaeraceae
			g__Rubritaleaceae
			f__Chitinibacteraceae
			c__Acidimicrobiia
			g__Sumerlaea
			f__Parachlamydiaceae
			f__Phycisphaeraceae,g__uncultured
			g__Methylobacterium-Methylorubrum
			g__Ferruginibacter
			f__Rhizobiales_Incertae_Sedis
			f__Microscillaceae
			c__Anaerolineae
			g__env.OPS_17
			g__Dietzia
			g__UBA12409
			o__Babeliales
			g__Rhodoplanes
			g__Hydrogenophaga
			g__Haloferula
			f__Steroidobacteraceae
			g__Pelomonas
	My.myotis	63	f__Peptococcaceae,g__uncultured
			g__Methanobrevibacter
			g__Monoglobus
			f__Methanomethylophilaceae,g__uncultured
			f__Marinifilaceae
			f__Dysgonomonadaceae,g__uncultured
			o__Desulfobacterales,g__uncultured
			g__Peptoniphilus
			o__Rhodospirillales
			g__Hydrogenoanaerobacterium
			g__Sanguibacteroides
			g__Anaerofilum
			g__Haemophilus
			g__RF39
			g__[Eubacterium]_ventriosum_group
			f__Paludibacteraceae,g__uncultured
			g__Edaphobaculum
			g__M2PB4-65_termite_group
			g__Pricia
			f__Tannerellaceae,g__uncultured
			g__Paenalcaligenes
			g__Arcobacter
			g__vadinHA21
			g__Desulfarculales
			g__Odoribacter
			g__Actinomycetospora
			f__Coriobacteriales_Incertae_Sedis,g__uncultured
			o__Polyangiales
			g__Candidatus_Hepatoplasma
			f__Desulfobulbaceae
			g__Methanimicrococcus
			g__Lautropia
			o__Desulfobulbales
			g__Moheibacter
			o__Desulfobacterales
			f__Pseudomonadaceae
			g__Ruminococcus
			g__UCG-009
			g__Raoultibacter
			f__Puniceicoccaceae,g__uncultured
			f__Desulfovibrionaceae,g__uncultured
			f__Christensenellaceae,g__uncultured
			g__NK4A214_group
			p__Desulfobacterota
			g__[Eubacterium]_nodatum_group
			g__Erysipelothrix
			o__Erysipelotrichales
			g__Anaerofustis
			g__Clostridia_vadinBB60_group
			g__CPla-4_termite_group
			f__Williamwhitmaniaceae,g__uncultured
			g__Sediminispirochaeta
			g__Papillibacter
			f__Peptococcaceae
			g__Butyricicoccus
			f__Coriobacteriales_Incertae_Sedis
			f__Chitinophagaceae,g__uncultured
			o__Coriobacteriales
			g__Elusimicrobium
			g__Prevotella
			g__JGI_0000069-P22
			g__Victivallaceae
			g__Loriellopsis_LF-B5
	My.ricketii	4	g__Dolichospermum_NIES41
			g__Methyloparacoccus
			f__Spirochaetaceae
			g__CPR2
	My.vivesi	3	g__Lawsonia
			g__Photobacterium
			g__Tuberibacillus
