# Supplementary material for: Structural differences in the gut microbiome of bats using terrestrial vs. aquatic feeding resources
Source: BMC Microbiol. 2023 Apr 1;23:93. doi: 10.1186/s12866-023-02836-7 (PMC10067309; doi:10.1186/s12866-023-02836-7)
Supplement: Supplementary file 3 — Additional file 3: Supplementary Table 2. List of shared and unique bacterial nodes in the M. schreibersii, My. capaccinii, My. myotis, My. pilosus, and My. vivesi co-occurrence networks. [file 12866_2023_2836_MOESM3_ESM.xlsx]

## Sheet: Supplementary Table 2
	Supplementary Table 2. List of shared and unique bacterial nodes in the M. schreibersii, My. capaccinii, My. myotis, My. pilosus, and My. vivesi co-occurrence networks.
	Bat species	Nodes shared/unique	Taxa
	M.schreibersii/My.capaccinii/My.myotis/My.ricketii	4	o__Burkholderiales
			f__Comamonadaceae
			g__Helicobacter
			g__Lactococcus
	M.schreibersii/My.capaccinii/My.myotis/My.vivesi	4	f__Pasteurellaceae
			o__Bacillales
			g__Escherichia-Shigella
			f__Rhizobiaceae
	M.schreibersii/My.myotis/My.ricketii/My.vivesi	5	g__Streptococcus
			f__Clostridiaceae
			d__Bacteria
			g__Chloroplast
			g__Enterococcus
	M.schreibersii/My.capaccinii/My.myotis	23	f__Sutterellaceae,g__uncultured
			o__Enterobacterales
			g__Bacteroides
			f__Acetobacteraceae
			o__Bacteroidales
			g__Desulfovibrio
			g__Streptomyces
			g__Orbus
			g__Serratia
			p__Proteobacteria
			g__Erysipelatoclostridium
			f__Ruminococcaceae,g__uncultured
			g__Lonsdalea
			g__Turicibacter
			f__Ruminococcaceae
			g__Lysinibacillus
			f__Enterobacteriaceae
			f__Sphingomonadaceae
			o__Cyanobacteriales
			f__Chitinophagaceae
			f__Nocardiaceae
			g__Dysgonomonas
			g__Carnobacterium
	M.schreibersii/My.myotis/My.ricketii	4	g__Aeromonas
			g__Chlamydia
			c__Alphaproteobacteria
			f__Peptostreptococcaceae
	M.schreibersii/My.myotis/My.vivesi	4	g__Bacillus
			g__Pseudomonas
			g__Clostridium_sensu_stricto_1
			g__Ureaplasma
	M.schreibersii/My.ricketii/My.vivesi	1	g__Cyanobium_PCC-6307
	My.capaccinii/My.myotis/My.ricketii	6	g__Roseomonas
			f__Rhodocyclaceae
			g__Microcystis_PCC-7914
			f__Fusobacteriaceae
			c__Clostridia
			g__Vespertiliibacter
	My.capaccinii/My.myotis/My.vivesi	4	g__Brevibacterium
			f__Bacillaceae
			f__Micrococcaceae
			f__Planococcaceae
	My.myotis/My.ricketii/My.vivesi	1	g__Vibrio
	M.schreibersii/My.capaccinii	5	g__Candidatus_Soleaferrea
			g__Rosenbergiella
			f__Halomonadaceae
			f__Pseudonocardiaceae
			g__Zymobacter
	M.schreibersii/My.myotis	28	f__Blastocatellaceae,g__uncultured
			g__Candidatus_Arthromitus
			g__Nitrosospira
			g__Rubrobacter
			f__Dermacoccaceae
			g__Chryseobacterium
			g__Mitochondria
			g__Asaia
			f__Blastocatellaceae
			f__Caulobacteraceae
			g__Lactobacillus
			g__Corynebacterium
			g__Wolbachia
			g__Rhodococcus
			c__Bacteroidia
			o__Rhizobiales
			g__Paracoccus
			g__Morganella
			g__Diplorickettsia
			g__RB41
			f__Yersiniaceae
			g__Apibacter
			f__Micromonosporaceae
			f__Orbaceae
			g__Rickettsia
			g__Acinetobacter
			g__wb1-P19
			g__Proteus
	My.capaccinii/My.myotis	37	g__Massilia
			f__Corynebacteriaceae
			g__Pseudonocardia
			f__Streptomycetaceae
			f__Geodermatophilaceae
			g__Salinisphaera
			g__Termite_planctomycete_cluster
			g__Ilumatobacter
			f__Saccharimonadaceae
			o__Oscillospirales
			g__Phreatobacter
			o__Lachnospirales
			f__Helicobacteraceae
			g__Bosea
			g__Allorhizobium-Neorhizobium-Pararhizobium-Rhizobium
			o__Frankiales
			o__Xanthomonadales
			g__Rs-K70_termite_group
			f__Rhodobacteraceae
			g__Staphylococcus
			g__Tabrizicola
			f__Sphingobacteriaceae
			f__Caldilineaceae,g__uncultured
			g__TRA3-20
			f__Geminicoccaceae,g__uncultured
			g__Tyzzerella
			f__Nocardioidaceae
			g__Candidatus_Tammella
			g__Mucispirillum
			g__Halomonas
			f__Oxalobacteraceae
			g__Skermanella
			g__Terrimicrobium
			o__Micrococcales
			g__Vicinamibacteraceae
			f__Desulfovibrionaceae
			g__Subgroup_17
	My.capaccinii/My.ricketii	2	g__Cetobacterium
			g__Luteolibacter
	My.myotis/My.ricketii	5	g__Plesiomonas
			p__Firmicutes
			c__Bacilli
			g__Planktothrix_NIVA-CYA_15
			o__Lactobacillales
	My.myotis/My.vivesi	4	g__Mycobacterium
			g__LWQ8
			f__Flavobacteriaceae
			c__Gammaproteobacteria
	My.ricketii/My.vivesi	1	g__Sarcina
	M.schreibersii	25	g__Cloacibacterium
			g__Arsenophonus
			g__Erwinia
			g__Gemmata
			g__Christensenellaceae_R-7_group
			g__Moellerella
			g__Candidatus_Kinetoplastibacterium
			g__Actinomyces
			f__Moraxellaceae
			g__Nitrospira
			g__Anoxybacillus
			g__Spiroplasma
			f__Ilumatobacteraceae
			f__Peptostreptococcales-Tissierellales
			f__Mycoplasmataceae
			f__Rhodanobacteraceae
			f__Neisseriaceae
			g__Arthrobacter
			g__Chryseolinea
			f__Morganellaceae
			g__Commensalibacter
			g__Leuconostoc
			g__Providencia
			c__Cyanobacteriia
			f__Erwiniaceae
	My.capaccinii	41	f__Lachnospiraceae
			f__Halothiobacillaceae,g__uncultured
			g__CCM19a
			f__Halieaceae
			f__Rubritaleaceae
			g__MBNT15
			g__1174-901-12
			g__Nocardia
			f__Neisseriaceae,g__uncultured
			g__Defluviicoccus
			p__Desulfobacterota,g__uncultured
			g__Ralstonia
			g__Polynucleobacter
			g__vadinHA49
			o__Chthoniobacterales
			g__Polymorphobacter
			g__Thiobacillus
			f__Gemmatimonadaceae,g__uncultured
			g__Nocardioides
			g__Dinghuibacter
			f__Nitrosomonadaceae
			f__Pedosphaeraceae
			g__Candidatus_Nitrocosmicus
			g__Nodosilinea_PCC-7104
			g__KD4-96
			g__NB1-j
			g__Limnothrix
			g__UBA12409
			f__Syntrophobacteraceae
			g__Chthoniobacter
			o__Cellvibrionales
			g__Pajaroellobacter
			g__Sva0081_sediment_group
			f__Chromatiaceae,g__uncultured
			g__Gemmobacter
			f__Desulfosarcinaceae
			g__Pseudorhodoplanes
			f__Steroidobacteraceae,g__uncultured
			g__Aurantisolimonas
			g__Ahniella
			g__Pelomonas
	My.myotis	180	g__A0839
			g__Hyphomicrobium
			f__Devosiaceae
			g__Dokdonella
			o__Desulfobacterales
			g__Chujaibacter
			f__Sandaracinaceae,g__uncultured
			g__Stenotrophomonas
			g__Bordetella
			g__Anaerovorax
			f__Pseudomonadaceae
			f__Erysipelatoclostridiaceae
			p__Acidobacteriota
			f__Myxococcaceae
			c__Actinobacteria
			o__Cytophagales
			f__Xanthobacteraceae,g__uncultured
			g__Pseudoxanthomonas
			g__Gastranaerophilales
			f__Peptococcaceae,g__uncultured
			g__Parabacteroides
			g__Hymenobacter
			g__Sphingobium
			g__Vitreoscilla
			f__Synergistaceae
			g__67-14
			g__Desulfobulbus
			g__Legionella
			g__Solibacillus
			g__Methanobrevibacter
			g__Monoglobus
			g__Ruminococcus
			f__Xanthomonadaceae
			f__Dysgonomonadaceae
			o__Rhodospirillales,g__uncultured
			g__UCG-009
			g__Algoriphagus
			o__Gaiellales
			f__Marinifilaceae
			f__Nostocaceae
			g__Incertae_Sedis
			g__Sulfurospirillum
			f__Dysgonomonadaceae,g__uncultured
			g__Desulfomonile
			g__Microvirga
			o__Desulfobacterales,g__uncultured
			g__Adhaeribacter
			g__Peptoniphilus
			g__Breznakia
			o__Rhodospirillales
			g__Raoultibacter
			g__Saccharimonadales
			g__Hydrogenoanaerobacterium
			g__Devosia
			f__Puniceicoccaceae,g__uncultured
			f__Desulfovibrionaceae,g__uncultured
			f__Christensenellaceae,g__uncultured
			f__Oscillospiraceae
			g__NK4A214_group
			p__Desulfobacterota
			f__Anaerovoracaceae
			c__Acidobacteriae
			g__Nitrososphaeraceae
			g__Aquicella
			f__Christensenellaceae
			g__[Eubacterium]_nodatum_group
			g__Luteimonas
			g__Lysobacter
			g__Sanguibacteroides
			f__Syntrophomonadaceae
			g__Anaerofilum
			g__Erysipelothrix
			g__Paraclostridium
			f__Methylococcaceae
			g__Phascolarctobacterium
			g__Brevundimonas
			g__Nocardiopsis
			f__Arenicellaceae,g__uncultured
			f__Alcaligenaceae
			g__Paludicola
			g__Fusobacterium
			g__Haemophilus
			g__Candidatus_Rhabdochlamydia
			g__Enhydrobacter
			f__Azospirillaceae
			g__Agromyces
			g__Sphingobacterium
			g__RF39
			g__Phenylobacterium
			f__Solirubrobacteraceae
			g__Gracilibacteria
			o__Peptostreptococcales-Tissierellales
			f__Chromatiaceae
			f__Synergistaceae,g__uncultured
			g__[Eubacterium]_ventriosum_group
			g__[Eubacterium]_coprostanoligenes_group
			o__Gaiellales,g__uncultured
			g__Anaerofustis
			g__Clostridia_vadinBB60_group
			f__Methylomonadaceae
			g__AKIW781
			g__Mesorhizobium
			g__Aeromicrobium
			f__Microbacteriaceae
			g__Weissella
			f__Paludibacteraceae,g__uncultured
			f__Acidaminococcaceae,g__uncultured
			g__CPla-4_termite_group
			g__Achromobacter
			g__Amaricoccus
			g__0319-6G20
			f__Spirosomaceae
			g__Pedobacter
			g__M2PB4-65_termite_group
			g__Pricia
			g__Flavisolibacter
			f__Chthoniobacteraceae
			f__Arcobacteraceae
			g__Brevinema
			g__Candidatus_Udaeobacter
			o__Chlamydiales
			o__Campylobacterales
			f__Tannerellaceae,g__uncultured
			g__Roseococcus
			g__Pseudorhodobacter
			g__Sediminispirochaeta
			g__vadinHA21
			f__Weeksellaceae
			g__Aquabacterium
			g__Mycoplasma
			g__Rummeliibacillus
			g__ZOR0006
			g__Desulfarculales
			o__Veillonellales-Selenomonadales,g__uncultured
			f__Methylophilaceae
			g__Odoribacter
			f__Gemmatimonadaceae
			g__Rickettsiella
			g__Papillibacter
			o__Corynebacteriales
			g__Paenibacillus
			f__Peptococcaceae
			f__Coriobacteriales_Incertae_Sedis,g__uncultured
			g__Butyricicoccus
			o__Polyangiales
			f__Hungateiclostridiaceae
			f__Nitrososphaeraceae
			g__Candidatus_Hepatoplasma
			f__Diplorickettsiaceae
			g__Vagococcus
			f__Desulfobulbaceae
			g__Alistipes
			g__Lachnospiraceae_NC2004_group
			p__Actinobacteriota
			f__Coriobacteriales_Incertae_Sedis
			g__Methanimicrococcus
			g__Silvanigrella
			g__Akkermansia
			g__Sphingomonas
			f__Rikenellaceae
			f__Verrucomicrobiaceae,g__uncultured
			g__Luteibacter
			f__Tannerellaceae
			o__Coriobacteriales
			o__Desulfobulbales
			g__Altererythrobacter
			g__Elusimicrobium
			g__Dyadobacter
			g__Prevotella
			g__Rhodocytophaga
			g__Candidatus_Microthrix
			g__JGI_0000069-P22
			g__Bryobacter
			f__Microscillaceae,g__uncultured
			g__Clostridia_UCG-014
			g__JG30-KF-CM45
			g__Victivallaceae
			g__Moheibacter
			g__Loriellopsis_LF-B5
			f__Xanthobacteraceae
	My.ricketii	5	g__PeM15
			f__Beijerinckiaceae
			g__SC-I-84
			g__LD29
			o__Aeromonadales
	My.vivesi	7	f__Cyanobiaceae
			g__Photobacterium
			g__Neisseria
			g__Virgibacillus
			g__OM60(NOR5)_clade
			g__Sporosarcina
			f__Intrasporangiaceae
