# Supplementary material for: Structural differences in the gut microbiome of bats using terrestrial vs. aquatic feeding resources
Source: BMC Microbiol. 2023 Apr 1;23:93. doi: 10.1186/s12866-023-02836-7 (PMC10067309; doi:10.1186/s12866-023-02836-7)
Supplement: Supplementary file 5 — Additional file 5: Supplementary Table 4. List of shared and unique bacterial nodes with various values of BNC in the M. schreibersii, My. capaccinii, My. myotis, My. pilosus, and My. vivesi co-occurrence networks. [file 12866_2023_2836_MOESM5_ESM.xlsx]

## Sheet: venn_results table BNC
	Supplementary Table 4. List of shared and unique bacterial nodes with various values of BNC in the M. schreibersii, My. capaccinii, My. myotis, My. pilosus, and My. vivesi co-occurrence networks.
	Bat species	Nodes shared/unique	Taxa
	M. schreibersii/My. capaccinii/My. myotis/My. pilosus	1	g__Chloroplast
	M. schreibersii/My. myotis/My. pilosus/My.vivesi	2	d__Bacteria
			g__Enterococcus
	My. capaccinii/My. myotis/My. pilosus/My.vivesi	1	f__Rhodobacteraceae
	M. schreibersii/My. capaccinii/My. myotis	13	f__Sutterellaceae,g__uncultured
			o__Enterobacterales
			g__Bacteroides
			g__Desulfovibrio
			g__Orbus
			f__Comamonadaceae
			g__Serratia
			p__Proteobacteria
			f__Ruminococcaceae,g__uncultured
			f__Ruminococcaceae
			f__Sphingomonadaceae
			o__Cyanobacteriales
			g__Dysgonomonas
	M. schreibersii/My. myotis/My. pilosus	3	o__Burkholderiales
			g__Chlamydia
			g__Lactococcus
	M. schreibersii/My. myotis/My.vivesi	4	g__Bacillus
			f__Pasteurellaceae
			g__Streptococcus
			f__Clostridiaceae
	M. schreibersii/My. pilosus/My.vivesi	1	f__Peptostreptococcaceae
	My. capaccinii/My. myotis/My. pilosus	2	g__Roseomonas
			f__Rhodocyclaceae
	My. capaccinii/My. myotis/My.vivesi	1	f__Bacillaceae
	M. schreibersii/My. Capaccinii	3	f__Acetobacteraceae
			f__Pseudonocardiaceae
			g__Zymobacter
	M. schreibersii/My. myotis	45	g__Pseudomonas
			g__Aeromonas
			g__Candidatus_Arthromitus
			g__Nitrosospira
			o__Bacillales
			g__Rubrobacter
			f__Dermacoccaceae
			g__Chryseobacterium
			g__Escherichia-Shigella
			g__Christensenellaceae_R-7_group
			g__Mitochondria
			g__Asaia
			f__Blastocatellaceae
			o__Bacteroidales
			c__Alphaproteobacteria
			f__Caulobacteraceae
			g__Lactobacillus
			g__Corynebacterium
			g__Wolbachia
			g__Clostridium_sensu_stricto_1
			g__Rhodococcus
			c__Bacteroidia
			o__Rhizobiales
			g__Candidatus_Soleaferrea
			g__Streptomyces
			g__Paracoccus
			g__Erysipelatoclostridium
			g__Lonsdalea
			g__Morganella
			g__Turicibacter
			g__Diplorickettsia
			f__Rhizobiaceae
			f__Enterobacteriaceae
			g__RB41
			f__Yersiniaceae
			g__Apibacter
			g__Helicobacter
			g__Vespertiliibacter
			f__Chitinophagaceae
			f__Orbaceae
			g__Acinetobacter
			g__Ureaplasma
			f__Nocardiaceae
			g__Proteus
			g__Carnobacterium
	M. schreibersii/My. pilosus	1	g__Commensalibacter
	M. schreibersii/My.vivesi	1	g__Cyanobium_PCC-6307
	My. capaccinii/My. myotis	10	f__Lachnospiraceae
			f__Streptomycetaceae
			g__Brevibacterium
			o__Lachnospirales
			g__Tabrizicola
			f__Caldilineaceae,g__uncultured
			f__Geminicoccaceae,g__uncultured
			f__Weeksellaceae
			g__Halomonas
			g__Terrimicrobium
	My. myotis/My. pilosus	1	g__Microcystis_PCC-7914
	My. myotis/My.vivesi	6	g__Mycobacterium
			g__Staphylococcus
			f__Micrococcaceae
			g__Tyzzerella
			g__Mycoplasma
			c__Gammaproteobacteria
	M. schreibersii	33	f__Blastocatellaceae,g__uncultured
			g__Cloacibacterium
			g__Arsenophonus
			g__Erwinia
			g__Gemmata
			g__Moellerella
			g__Ralstonia
			g__Candidatus_Kinetoplastibacterium
			g__Actinomyces
			f__Moraxellaceae
			g__Nitrospira
			g__Anoxybacillus
			g__Spiroplasma
			f__Ilumatobacteraceae
			f__Peptostreptococcales-Tissierellales
			f__Mycoplasmataceae
			f__Rhodanobacteraceae
			g__Rosenbergiella
			f__Neisseriaceae
			g__Arthrobacter
			g__Chryseolinea
			f__Morganellaceae
			f__Halomonadaceae
			g__Klebsiella
			g__Lysinibacillus
			g__Leuconostoc
			g__Providencia
			c__Cyanobacteriia
			g__Blastocatella
			f__Micromonosporaceae
			g__Rickettsia
			f__Erwiniaceae
			g__wb1-P19
	My. capaccinii	23	f__Geodermatophilaceae
			f__Rubritaleaceae
			g__MBNT15
			g__1174-901-12
			g__Nocardia
			f__Neisseriaceae,g__uncultured
			g__Defluviicoccus
			p__Desulfobacterota,g__uncultured
			g__Thiobacillus
			f__Gemmatimonadaceae,g__uncultured
			g__Dinghuibacter
			f__Pedosphaeraceae
			g__NB1-j
			g__Limnothrix
			f__Syntrophobacteraceae
			g__Chthoniobacter
			g__Sva0081_sediment_group
			f__Chromatiaceae,g__uncultured
			g__Gemmobacter
			g__Luteolibacter
			f__Steroidobacteraceae,g__uncultured
			o__Micrococcales
			g__Aurantisolimonas
	My. myotis	184	g__Hyphomicrobium
			f__Devosiaceae
			f__Corynebacteriaceae
			g__Chujaibacter
			o__Desulfobacterales
			f__Sandaracinaceae,g__uncultured
			g__Stenotrophomonas
			g__Pseudonocardia
			g__Anaerovorax
			f__Pseudomonadaceae
			f__Erysipelatoclostridiaceae
			p__Acidobacteriota
			c__Actinobacteria
			f__Xanthobacteraceae,g__uncultured
			g__Gastranaerophilales
			f__Peptococcaceae,g__uncultured
			g__Parabacteroides
			g__Salinisphaera
			g__Sphingobium
			g__Vitreoscilla
			f__Synergistaceae
			g__67-14
			g__Legionella
			g__Desulfobulbus
			g__Ruminococcus
			g__Methanobrevibacter
			g__Monoglobus
			f__Xanthomonadaceae
			f__Dysgonomonadaceae
			o__Rhodospirillales,g__uncultured
			g__Plesiomonas
			g__Algoriphagus
			o__Gaiellales
			f__Methanomethylophilaceae,g__uncultured
			f__Marinifilaceae
			g__Incertae_Sedis
			g__Sulfurospirillum
			f__Dysgonomonadaceae,g__uncultured
			g__Desulfomonile
			g__Adhaeribacter
			g__Microvirga
			o__Desulfobacterales,g__uncultured
			g__Peptoniphilus
			g__Breznakia
			g__Termite_planctomycete_cluster
			g__Saccharimonadales
			g__Ilumatobacter
			g__Hydrogenoanaerobacterium
			g__Devosia
			f__Puniceicoccaceae,g__uncultured
			f__Desulfovibrionaceae,g__uncultured
			f__Christensenellaceae,g__uncultured
			f__Saccharimonadaceae
			f__Oscillospiraceae
			g__NK4A214_group
			f__Anaerovoracaceae
			p__Desulfobacterota
			o__Oscillospirales
			g__Phreatobacter
			f__Christensenellaceae
			g__[Eubacterium]_nodatum_group
			g__Luteimonas
			g__LWQ8
			g__Lysobacter
			g__Sanguibacteroides
			f__Syntrophomonadaceae
			g__Anaerofilum
			o__Saccharimonadales
			g__Paraclostridium
			f__Methylococcaceae
			g__Brevundimonas
			g__Phascolarctobacterium
			g__Nocardiopsis
			f__Arenicellaceae,g__uncultured
			f__Alcaligenaceae
			g__Bosea
			f__Helicobacteraceae
			g__Paludicola
			g__Fusobacterium
			f__Fusobacteriaceae
			g__Haemophilus
			g__vadinHA49
			g__Candidatus_Rhabdochlamydia
			g__Enhydrobacter
			f__Azospirillaceae
			g__Sphingobacterium
			g__RF39
			g__Phenylobacterium
			g__Allorhizobium-Neorhizobium-Pararhizobium-Rhizobium
			f__Solirubrobacteraceae
			o__Frankiales
			g__Gracilibacteria
			o__Peptostreptococcales-Tissierellales
			f__Chromatiaceae
			f__Synergistaceae,g__uncultured
			g__[Eubacterium]_ventriosum_group
			g__[Eubacterium]_coprostanoligenes_group
			g__Anaerofustis
			g__Rs-K70_termite_group
			p__Firmicutes
			g__Clostridia_vadinBB60_group
			f__Flavobacteriaceae
			f__Methylomonadaceae
			f__Microbacteriaceae
			g__Weissella
			f__Paludibacteraceae,g__uncultured
			f__Acidaminococcaceae,g__uncultured
			g__CPla-4_termite_group
			f__Sphingobacteriaceae
			g__Amaricoccus
			g__Achromobacter
			g__TRA3-20
			f__Spirosomaceae
			g__Pedobacter
			g__Pricia
			g__M2PB4-65_termite_group
			f__Chthoniobacteraceae
			f__Williamwhitmaniaceae,g__uncultured
			f__Arcobacteraceae
			g__Brevinema
			g__Candidatus_Udaeobacter
			f__Tannerellaceae,g__uncultured
			o__Campylobacterales
			o__Chlamydiales
			g__Roseococcus
			g__Pseudorhodobacter
			g__Sediminispirochaeta
			f__Nocardioidaceae
			g__Candidatus_Tammella
			g__Mucispirillum
			g__Arcobacter
			c__Bacilli
			g__vadinHA21
			g__Aquabacterium
			g__ZOR0006
			g__Desulfarculales
			o__Veillonellales-Selenomonadales,g__uncultured
			f__Methylophilaceae
			g__Odoribacter
			f__Oxalobacteraceae
			g__Rickettsiella
			g__Papillibacter
			o__Corynebacteriales
			g__Paenibacillus
			g__Skermanella
			c__Clostridia
			f__Peptococcaceae
			g__Butyricicoccus
			f__Coriobacteriales_Incertae_Sedis,g__uncultured
			f__Hungateiclostridiaceae
			g__Candidatus_Hepatoplasma
			f__Diplorickettsiaceae
			g__Vagococcus
			f__Desulfobulbaceae
			g__Alistipes
			g__Lachnospiraceae_NC2004_group
			f__Coriobacteriales_Incertae_Sedis
			g__Methanimicrococcus
			g__Silvanigrella
			g__Akkermansia
			g__Sphingomonas
			f__Verrucomicrobiaceae,g__uncultured
			f__Rikenellaceae
			g__Planktothrix_NIVA-CYA_15
			g__Luteibacter
			f__Tannerellaceae
			o__Coriobacteriales
			g__Altererythrobacter
			o__Desulfobulbales
			g__Elusimicrobium
			g__Prevotella
			g__Rhodocytophaga
			g__Vicinamibacteraceae
			g__JGI_0000069-P22
			g__Bryobacter
			f__Desulfovibrionaceae
			g__Clostridia_UCG-014
			g__JG30-KF-CM45
			g__Victivallaceae
			g__Moheibacter
			f__Xanthobacteraceae
			g__Loriellopsis_LF-B5
			g__Subgroup_17
			o__Lactobacillales
	My. pilosus	6	g__PeM15
			g__Methyloparacoccus
			f__Beijerinckiaceae
			g__SC-I-84
			f__Rhizobiales_Incertae_Sedis,g__uncultured
			g__LD29
	My.vivesi	7	f__Cyanobiaceae
			g__Vibrio
			f__Planococcaceae
			g__Neisseria
			g__Virgibacillus
			g__OM60(NOR5)_clade
			g__Sporosarcina
