# Supplementary material for: Structural differences in the gut microbiome of bats using terrestrial vs. aquatic feeding resources
Source: BMC Microbiol. 2023 Apr 1;23:93. doi: 10.1186/s12866-023-02836-7 (PMC10067309; doi:10.1186/s12866-023-02836-7)
Supplement: Supplementary file 6 — Additional file 6: Supplementary Table 5. Jaccard index for the pairwise comparisons of all five bat species considered in this study. [file 12866_2023_2836_MOESM6_ESM.xlsx]

## Sheet: Sheet2
		Supplementary Table 5. Jaccard index for the pairwise comparisons of all five bat species considered in this study.
		Pairwise comparisons of networks
		M.schreibersii - My.capaccinii			M.schreibersii - My.myotis			M.schreibersii - My.pilosus			M.schreibersii - My.vivesi			My.capaccinii - My.myotis			My.capaccinii - My.pilosus			My.capaccinii - My.vivesi			My.myotis - My.pilosus			My.myotis - vivesi			My.pilosus - My.vivesi
	Parameters	Jacc	P(<=Jacc)	P(>=Jacc)	Jacc	P(<=Jacc)	P(>=Jacc)	Jacc	P(<=Jacc)	P(>=Jacc)	Jacc	P(<=Jacc)	P(>=Jacc)	Jacc	P(<=Jacc)	P(>=Jacc)	Jacc	P(<=Jacc)	P(>=Jacc)	Jacc	P(<=Jacc)	P(>=Jacc)	Jacc	P(<=Jacc)	P(>=Jacc)	Jacc	P(<=Jacc)	P(>=Jacc)	Jacc	P(<=Jacc)	P(>=Jacc)
	degree	0.177	1e-06 ***	1	0.161	0.000000 ***	1	0.14	0e+00 ***	1	0.14	0e+00 ***	1	0.142	0e+00 ***	1	0.116	0 ***	1	0.091	0 ***	1	0.07	0 ***	1	0.063	0 ***	1	0.169	0.000998 ***	0.999621
	betweenness centr.	0.052	0e+00 ***	1	0.141	0.000000 ***	1	0.085	1e-06 ***	1	0.088	2e-06 ***	1	0.077	0e+00 ***	1	0.074	0 ***	1	0.03	0 ***	1	0.043	0 ***	1	0.043	0 ***	1	0.023	0.000001 ***	1
	closeness centr.	0.177	1e-06 ***	1	0.179	0.000000 ***	1	0.14	0e+00 ***	1	0.14	0e+00 ***	1	0.178	0e+00 ***	1	0.116	0 ***	1	0.091	0 ***	1	0.075	0 ***	1	0.075	0 ***	1	0.169	0.000998 ***	0.999621
	eigenvec. centr.	0.177	1e-06 ***	1	0.163	0.000000 ***	1	0.14	0e+00 ***	1	0.14	0e+00 ***	1	0.159	0e+00 ***	1	0.116	0 ***	1	0.091	0 ***	1	0.11	0 ***	1	0.087	0 ***	1	0.169	0.000998 ***	0.999621
	hub taxa	0.177	1e-06 ***	1	0.246	0.001072 **	0.999324	0.14	0e+00 ***	1	0.14	0e+00 ***	1	0.22	1e-05 ***	0.999994	0.116	0 ***	1	0.091	0 ***	1	0.108	0 ***	1	0.105	0 ***	1	0.169	0.000998 ***	0.999621
